# Supplementary material for: β-Cyclodextrin-Modified Laser-Induced Graphene Electrode for Detection of N6-Methyladenosine in RNA
Source: Molecules. 2024 Oct 5;29(19):4718. doi: 10.3390/molecules29194718 (PMC11478181; doi:10.3390/molecules29194718)
Supplement: Supplementary file 1 [file molecules-29-04718-s001.zip]

Archive with 1 entries (1 files):
- molecules-3236817-supplementary.pdf
